# Supplementary material for: Extreme Hyperferritinemia: Causes and Prognosis
Source: J Clin Med. 2022 Sep 16;11(18):5438. doi: 10.3390/jcm11185438 (PMC9505036; doi:10.3390/jcm11185438)
Supplement: Supplementary file 1 [file jcm-11-05438-s001.zip]

Archive with 1 entries (1 files):
- jcm-1913027-supplementary.pdf
